# Supplementary material for: Effects of personal relevance and simulated darkness on the affective appraisal of a virtual environment
Source: PeerJ. 2016 Feb 25;4:e1743. doi: 10.7717/peerj.1743 (PMC4788201; doi:10.7717/peerj.1743)
Supplement: Data S1 [file peerj-04-1743-s001.zip]

Archive with 4 entries (4 files):
- data/3018318 - Grafieken.xlsx
- data/SPSS _Data.sav
- data/SPSS_codebook.docx
- data/SPSS_Syntax.sps
