# Supplementary material for: Effects of personal relevance and simulated darkness on the affective appraisal of a virtual environment
Source: PeerJ. 2016 Feb 25;4:e1743. doi: 10.7717/peerj.1743 (PMC4788201; doi:10.7717/peerj.1743)
Supplement: Data S1 [file peerj-04-1743-s001.zip › data/3018318 - Grafieken.xlsx]

## Sheet: Cosiness
		Overall	Day	Night
Coziness	Score	-0.0738889	0.342778	-0.490556
	Std. Dev.	1.15126	1.11969	1.03818
		(D)	(N)	(D/D)	(N/N)	(D/N)	(N/D)
	Score	0.25	-0.778333	0.279167	0.0566667	0.499167	-0.75
	std. Dev.	0.87704	1.04008	1.30044	0.908068	1.21991	1.01619
Data	Conditie	Score
	1	1.33
	1	0
	1	1
	1	-1.33
	1	0
	1	0.67
	1	-0.67
	1	-1
	1	0.67
	1	1.33
	1	0.67
	1	0.33
	2	-1
	2	0.33
	2	-1.67
	2	0.67
	2	-1.67
	2	-2.67
	2	-0.67
	2	-1
	2	0.67
	2	-0.33
	2	-0.33
	2	-1.67
	3	-1.33
	3	2.33
	3	0.67
	3	-2.33
	3	1.67
	3	-0.67
	3	0
	3	0.67
	3	-0.33
	3	0.67
	3	1.33
	3	0.67
	4	-0.67
	4	0.33
	4	-0.33
	4	2
	4	-0.33
	4	0.67
	4	0.67
	4	-0.67
	4	-1.33
	4	1
	4	-0.33
	4	-0.33
	5	2.67
	5	1.67
	5	-0.67
	5	2.33
	5	0.67
	5	-0.67
	5	0.33
	5	-0.67
	5	0
	5	0.33
	5	-1
	5	1
	6	-0.33
	6	-1
	6	0.33
	6	-1
	6	-0.33
	6	-1.33
	6	-0.67
	6	-0.33
	6	-2.67
	6	-1.33
	6	1.33
	6	-1.67

## Sheet: Liveliness
		Overall	Day	Night
Liveliness	Score	-0.528056	-0.574444	-0.481667
	Std. Dev.	1.1746	1.29855	1.05267
		(D)	(N)	(D/D)	(N/N)	(D/N)	(N/D)
	Score	-1.00083	-0.528333	-0.555833	-0.5	-0.166667	-0.416667
	std. Dev.	1.37047	1.41169	1.1488	0.834124	1.33689	0.910937
Data	Conditie	Score
	1	1
	1	-2.33
	1	-2.67
	1	-2.67
	1	-1.67
	1	-0.33
	1	0.33
	1	-2
	1	1.33
	1	-1.33
	1	-0.67
	1	-1
	2	-0.67
	2	0
	2	1
	2	0.33
	2	-2.67
	2	-3
	2	-1
	2	-0.67
	2	0.67
	2	-1.67
	2	1.67
	2	-0.33
	3	-0.33
	3	2
	3	0
	3	-2
	3	0
	3	-0.67
	3	-1
	3	-1.67
	3	0
	3	-0.67
	3	-2.33
	3	0
	4	-0.67
	4	-1
	4	-0.33
	4	0
	4	-0.67
	4	-1
	4	0.33
	4	-0.33
	4	0
	4	-2.33
	4	-1
	4	1
	5	2
	5	1
	5	-0.33
	5	1.33
	5	-1
	5	-3
	5	-0.33
	5	-1
	5	-1
	5	-0.67
	5	0.67
	5	0.33
	6	-1.67
	6	-1.33
	6	-0.33
	6	-1
	6	0
	6	-0.67
	6	-0.33
	6	1
	6	-0.67
	6	-1.33
	6	1.33
	6	0

## Sheet: Tenseness
		Overall	Day	Night
Tenseness	Score	-1.28694	-2.25	-0.323889
	Std. Dev.	1.45481	0.833831	1.30008
		(D)	(N)	(D/D)	(N/N)	(D/N)	(N/D)
	Score	-2.55583	-0.4175	-2.24917	-0.61	-1.945	0.0558333
	std. Dev.	0.67145	1.31178	0.890214	1.29214	0.874866	1.31581
Data	Conditie	Score
	1	-1.67
	1	-3
	1	-3
	1	-3
	1	-1.33
	1	-3
	1	-3
	1	-2
	1	-3
	1	-3
	1	-3
	1	-1.67
	2	0.33
	2	-2.67
	2	1.33
	2	-0.67
	2	-0.33
	2	0
	2	1
	2	-0.33
	2	-3
	2	-0.67
	2	-0.67
	2	0.67
	3	-0.33
	3	-3
	3	-3
	3	-2.67
	3	-2.33
	3	-1.67
	3	-3
	3	-1.33
	3	-2.33
	3	-3
	3	-3
	3	-1.33
	4	0.33
	4	-2
	4	0
	4	-2.33
	4	1.33
	4	-2.33
	4	-1.33
	4	-0.33
	4	1
	4	0.67
	4	-1.33
	4	-1
	5	-2
	5	-2.67
	5	-1
	5	-3
	5	-2
	5	-2
	5	-1
	5	-1.67
	5	-3
	5	-1.67
	5	-0.33
	5	-3
	6	2
	6	-1
	6	1.33
	6	0.33
	6	-1.33
	6	-0.33
	6	0.33
	6	-2.33
	6	1.67
	6	0
	6	-1
	6	1

## Sheet: Detachment
		Overall	Day	Night
Detachment	Score	-1.01389	-1.01389	-1.01389
	Std. Dev.	1.39913	1.57882	1.21588
		(D)	(N)	(D/D)	(N/N)	(D/N)	(N/D)
	Score	-1.20833	-1.29167	-1.16667	-0.833333	-0.666667	-0.916667
	std. Dev.	1.69837	1.05439	1.66969	1.23091	1.43548	1.39534
Data	Conditie	Score
	1	0
	1	-1.5
	1	-2.5
	1	-0.5
	1	0
	1	-3
	1	1
	1	2
	1	-3
	1	-3
	1	-2.5
	1	-1.5
	2	0.5
	2	-0.5
	2	-0.5
	2	-2
	2	-1
	2	-1
	2	-2
	2	-0.5
	2	-3
	2	-1.5
	2	-3
	2	-1
	3	-1.5
	3	-3
	3	-2.5
	3	-2.5
	3	-2
	3	-2
	3	-3
	3	1
	3	1
	3	1
	3	-1.5
	3	1
	4	-2
	4	-1
	4	-0.5
	4	-0.5
	4	-1.5
	4	-2
	4	-1
	4	0.5
	4	-3
	4	1
	4	-1
	4	1
	5	-0.5
	5	-1.5
	5	0.5
	5	1
	5	-1.5
	5	-0.5
	5	0.5
	5	-3
	5	-1
	5	-0.5
	5	1.5
	5	-3
	6	0
	6	2
	6	-1.5
	6	-1
	6	0
	6	-0.5
	6	-3
	6	-3
	6	-2
	6	-1
	6	0
	6	-1

## Sheet: Gezamelijk
		Overall	Day	Night					Std. Dev.	Overall	Day	Night
	Cosiness	-0.0738889	0.342778	-0.490556						1.15126	1.11969	1.03818
	Liveliness	-0.528056	-0.574444	-0.481667						1.1746	1.29855	1.05267
	Tenseness	-1.28694	-2.25	-0.323889						1.45481	0.833831	1.30008
	Detachment	-1.01389	-1.01389	-1.01389						1.39913	1.57882	1.21588
		(D)	(N)	(D/D)	(N/N)	(D/N)	(N/D)		std. Dev.	(D)	(N)	(D/D)	(N/N)	(D/N)	(N/D)
	Cosiness	0.25	-0.778333	0.279167	0.0566667	0.499167	-0.75			0.87704	1.04008	1.30044	0.908068	1.21991	1.01619
	Liveliness	-1.00083	-0.528333	-0.555833	-0.5	-0.166667	-0.416667			1.37047	1.41169	1.1488	0.834124	1.33689	0.910937
	Tenseness	-2.55583	-0.4175	-2.24917	-0.61	-1.945	0.0558333			0.67145	1.31178	0.890214	1.29214	0.874866	1.31581
	Detachment	-1.20833	-1.29167	-1.16667	-0.833333	-0.666667	-0.916667			1.69837	1.05439	1.66969	1.23091	1.43548	1.39534
		Coziness	Liveliness	Tenseness	Detachment
	1	1.33	1	-1.67	0
	1	0	-2.33	-3	-1.5
	1	1	-2.67	-3	-2.5
	1	-1.33	-2.67	-3	-0.5
	1	0	-1.67	-1.33	0
	1	0.67	-0.33	-3	-3
	1	-0.67	0.33	-3	1
	1	-1	-2	-2	2
	1	0.67	1.33	-3	-3
	1	1.33	-1.33	-3	-3
	1	0.67	-0.67	-3	-2.5
	1	0.33	-1	-1.67	-1.5
	2	-1	-0.67	0.33	0.5
	2	0.33	0	-2.67	-0.5
	2	-1.67	1	1.33	-0.5
	2	0.67	0.33	-0.67	-2
	2	-1.67	-2.67	-0.33	-1
	2	-2.67	-3	0	-1
	2	-0.67	-1	1	-2
	2	-1	-0.67	-0.33	-0.5
	2	0.67	0.67	-3	-3
	2	-0.33	-1.67	-0.67	-1.5
	2	-0.33	1.67	-0.67	-3
	2	-1.67	-0.33	0.67	-1
	3	-1.33	-0.33	-0.33	-1.5
	3	2.33	2	-3	-3
	3	0.67	0	-3	-2.5
	3	-2.33	-2	-2.67	-2.5
	3	1.67	0	-2.33	-2
	3	-0.67	-0.67	-1.67	-2
	3	0	-1	-3	-3
	3	0.67	-1.67	-1.33	1
	3	-0.33	0	-2.33	1
	3	0.67	-0.67	-3	1
	3	1.33	-2.33	-3	-1.5
	3	0.67	0	-1.33	1
	4	-0.67	-0.67	0.33	-2
	4	0.33	-1	-2	-1
	4	-0.33	-0.33	0	-0.5
	4	2	0	-2.33	-0.5
	4	-0.33	-0.67	1.33	-1.5
	4	0.67	-1	-2.33	-2
	4	0.67	0.33	-1.33	-1
	4	-0.67	-0.33	-0.33	0.5
	4	-1.33	0	1	-3
	4	1	-2.33	0.67	1
	4	-0.33	-1	-1.33	-1
	4	-0.33	1	-1	1
	5	2.67	2	-2	-0.5
	5	1.67	1	-2.67	-1.5
	5	-0.67	-0.33	-1	0.5
	5	2.33	1.33	-3	1
	5	0.67	-1	-2	-1.5
	5	-0.67	-3	-2	-0.5
	5	0.33	-0.33	-1	0.5
	5	-0.67	-1	-1.67	-3
	5	0	-1	-3	-1
	5	0.33	-0.67	-1.67	-0.5
	5	-1	0.67	-0.33	1.5
	5	1	0.33	-3	-3
	6	-0.33	-1.67	2	0
	6	-1	-1.33	-1	2
	6	0.33	-0.33	1.33	-1.5
	6	-1	-1	0.33	-1
	6	-0.33	0	-1.33	0
	6	-1.33	-0.67	-0.33	-0.5
	6	-0.67	-0.33	0.33	-3
	6	-0.33	1	-2.33	-3
	6	-2.67	-0.67	1.67	-2
	6	-1.33	-1.33	0	-1
	6	1.33	1.33	-1	0
	6	-1.67	0	1	-1

## Sheet: PLEASURE
Pleasure
Overall	Before seeing VE (T1)	6.51	1.28
	After seeing VE (T2)	5.75	1.62
Day	Before seeing VE (T1)	6.67	1.1
	After seeing VE (T2)	5.94	1.71
Night	Before seeing VE (T1)	6.36	1.44
	After seeing VE (T2)	5.56	1.52
		Overall	Day	Night	Std. Overall	Std. Day	Std. Night
Pleasure	Before seeing VE (T1)	6.51	6.67	6.36	1.28	1.1	1.44
	After seeing VE (T2)	5.75	5.94	5.56	1.62	1.71	1.52
		(D)	(N)	(D/D)	(N/N)	(D/N)	(N/D)
	Before seeing VE (T1)	6.5	6.91667	6.66667	5.41667	6.83333	6.75
	After seeing VE (T2)	5.41667	6.25	6.16667	5.25	6.25	5.16667
	std. Dev.	1.24	1.38	1.16	1.68	0.94	0.62
		1.93	1.49	1.7	1.66	1.49	1.27
Data	Conditie	Score (1)	Score (2)
	1	7	5		No task	Same environment	Contrary environment
	1	6	6
	1	5	8
	1	4	2
	1	6	5
	1	8	7
	1	8	3
	1	6	5
	1	7	7
	1	8	7
	1	7	7
	1	6	3
	2	5	6
	2	8	6
	2	7	4
	2	7	7
	2	6	5
	2	5	5
	2	6	6
	2	6	6
	2	9	9
	2	9	9
	2	7	6
	2	8	6
	3	8	2
	3	8	9
	3	7	7
	3	7	7
	3	5	5
	3	7	6
	3	8	7
	3	7	6
	3	5	7
	3	5	5
	3	7	6
	3	6	7
	4	5	4
	4	4	6
	4	2	6
	4	4	2
	4	8	7
	4	7	7
	4	6	6
	4	5	5
	4	7	4
	4	7	7
	4	5	3
	4	5	6
	5	7	6
	5	7	7
	5	8	7
	5	8	8
	5	7	7
	5	6	3
	5	6	4
	5	5	7
	5	8	7
	5	7	5
	5	7	7
	5	6	7
	6	7	4
	6	6	3
	6	7	6
	6	7	5
	6	8	4
	6	6	5
	6	7	7
	6	6	6
	6	7	5
	6	6	6
	6	7	4
	6	7	7

## Sheet: AROUSAL
		Overall	Day	Night	Std. Overall	Std. Day	Std. Night
Arousal	Before seeing VE (T1)	3.16667	3.05556	3.27778	1.38401	1.24084	1.52336
	After seeing VE (T2)	3.19444	2.75	3.63889	1.52573	1.57435	1.35547
		(D)	(N)	(D/D)	(N/N)	(D/N)	(N/D)
	Before seeing VE (T1)	3.16667	3	3.16667	3.25	2.83333	3.58333
	After seeing VE (T2)	2.58333	3.5	2.75	3.58333	2.91667	3.83333
	std. Dev.	1.12	1.53741	1.58592	1.55	1.02986	1.56428
		1.50504	1.31426	1.60255	1.50504	1.72986	1.33712
Data	Conditie	Score (1)	Score (2)
	1	4	4
	1	3	1
	1	3	2
	1	3	2
	1	5	5
	1	2	2
	1	3	2
	1	4	4
	1	2	1
	1	2	1
	1	2	2
	1	5	5
	2	3	2
	2	7	4
	2	3	5
	2	3	4
	2	3	4
	2	1	2
	2	3	5
	2	4	5
	2	1	1
	2	3	3
	2	2	3
	2	3	4
	3	3	5
	3	3	2
	3	3	2
	3	2	1
	3	5	5
	3	4	5
	3	1	1
	3	2	2
	3	1	1
	3	3	3
	3	5	2
	3	6	4
	4	6	4
	4	2	2
	4	5	3
	4	3	7
	4	2	3
	4	2	2
	4	2	3
	4	5	3
	4	1	3
	4	4	6
	4	3	3
	4	4	4
	5	3	5
	5	2	2
	5	2	3
	5	2	1
	5	3	2
	5	3	3
	5	3	4
	5	4	2
	5	1	1
	5	3	3
	5	5	7
	5	3	2
	6	4	6
	6	4	3
	6	6	5
	6	5	3
	6	4	5
	6	2	2
	6	1	3
	6	6	5
	6	3	4
	6	3	5
	6	2	3
	6	3	2

## Sheet: DOMINANCE
		Overall	Day	Night	Std. Overall	Std. Day	Std. Night
Dominance	Before seeing VE (T1)	5.43662	5.55556	5.31429	1.72984	1.68089	1.79495
	After seeing VE (T2)	5.46479	5.61111	5.31429	1.69732	1.7	1.71106
		(D)	(N)	(D/D)	(N/N)	(D/N)	(N/D)
	Before seeing VE (T1)	6	5.58333	5.25	4.72727	5.41667	5.58333
	After seeing VE (T2)	6.16667	5.5	5	5.27273	5.66667	5.16667
	std. Dev.	1.95402	1.88092	1.55	2.149	1.56428	1.31137
		2.03753	2.27636	1.2792	1.3484	1.61433	1.4668
Data	Conditie	Score (1)	Score (2)
	1	4	3
	1	5	7
	1	8	9
	1	4	3
	1	6	6
	1	7	7
	1	9	9
	1	2	4
	1	7	7
	1	6	7
	1	7	7
	1	7	5
	2	3	6
	2	5	3
	2	7	6
	2	5	6
	2	4	4
	2	3	1
	2	5	5
	2	6	5
	2	9	9
	2	8	9
	2	5	5
	2	7	7
	3	6	4
	3	5	6
	3	5	5
	3	8	7
	3	3	5
	3	5	4
	3	7	7
	3	7	5
	3	3	4
	3	5	4
	3	4	3
	3	5	6
	4	4	5
	4	4	5
	4	2	5
	4	4	3
	4	7	7
	4	8	8
	4	5	4
	4	1	6
	4	6	5
	4	7	5
	4
	4	4	5
	5	5	6
	5	6	7
	5	6	7
	5	6	8
	5	3	4
	5	3	3
	5	5	4
	5	7	7
	5	5	5
	5	4	4
	5	7	6
	5	8	7
	6	6	3
	6	8	7
	6	5	5
	6	4	6
	6	6	6
	6	4	6
	6	7	5
	6	7	6
	6	5	3
	6	5	5
	6	4	3
	6	6	7

## Sheet: PA
		Overall	Day	Night	Std. Overall	Std. Day	Std. Night
PA	Before seeing VE (T1)	34.7917	35.1667	34.42	5.48221	5.31574	5.69398
	After seeing VE (T2)	31	30.5833	31.4167	6.61198	7.15292	6.09625
		(D)	(N)	(D/D)	(N/N)	(D/N)	(N/D)
	Before seeing VE (T1)	32.0833	35.75	37	31.4167	36.4167	36.0833
	After seeing VE (T2)	26.5833	35	31.6667	28.25	33.5	31
	std. Dev.	4.46111	6.45439	4.95434	5.72805	5.45158	3.72847
		7.99384	5.76825	5.71017	6.3978	6.1865	4.34846
Data	Conditie	Score (1)	Score (2)
	1	35	30			No task	Same environment	Contrary environment
	1	31	33
	1	33	27
	1	24	15
	1	31	30
	1	34	33
	1	35	21
	1	34	33
	1	29	37
	1	41	26
	1	26	10
	1	32	24
	2	33	31
	2	42	39
	2	37	29
	2	39	41
	2	29	32
	2	24	29
	2	30	32
	2	32	30
	2	47	48
	2	37	37
	2	37	34
	2	42	38
	3	38	28
	3	41	43
	3	34	32
	3	40	33
	3	40	33
	3	36	31
	3	38	33
	3	36	33
	3	24	19
	3	44	34
	3	35	26
	3	38	35
	4	21	16
	4	27	25
	4	36	30
	4	37	24
	4	32	28
	4	36	30
	4	32	30
	4	23	26
	4	34	33
	4	40	41
	4	30	22
	4	29	34
	5	41	35
	5	37	37
	5	38	34
	5	36	41
	5	43	29
	5	28	20
	5	36	31
	5	33	37
	5	38	36
	5	25	25
	5	42	39
	5	40	38
	6	38	25
	6	41	37
	6	42	39
	6	31	35
	6	35	27
	6	33	28
	6	36	32
	6	30	33
	6	38	28
	6	39	27
	6	36	31
	6	34	30

## Sheet: NA
		Overall	Day	Night	Std. Overall	Std. Day	Std. Night
NA	Before seeing VE (T1)	13.0141	12.4571	13.56	2.95	2.29248	3.4096
	After seeing VE (T2)	13.4789	12.6571	14.2778	3.16616	3.00923	3.1497
		(D)	(N)	(D/D)	(N/N)	(D/N)	(N/D)
	Before seeing VE (T1)	12.2727	12.0833	12.25	13.5	12.8333	15.0833
	After seeing VE (T2)	11.6364	12.5833	12.5	14.5	13.75	15.75
	std. Dev.	1.67874	2.31432	1.77	3.77793	3.22	3.52803
		2.11058	2.19331	2.7798	3.39786	3.72034	3.10791
Data	Conditie	Score (1)	Score (2)
	1	15	17
	1	11	11
	1	14	11
	1	12	11
	1	13	14
	1	10	10
	1	14	11
	1	12	12
	1	11	11
	1	13	10
	1	10	10
	1
	2	10	13
	2	17	12
	2	12	12
	2	11	14
	2	10	11
	2	12	12
	2	12	13
	2	12	11
	2	10	10
	2	10	10
	2	16	17
	2	13	16
	3	12	12
	3	12	11
	3	10	10
	3	12	13
	3	15	18
	3	12	14
	3	12	11
	3	10	10
	3	13	10
	3	12	14
	3	11	10
	3	16	17
	4	11	19
	4	12	13
	4	10	12
	4	22	17
	4	10	10
	4	12	10
	4	12	15
	4	15	16
	4	10	12
	4	17	14
	4	13	15
	4	18	21
	5	11	21
	5	14	11
	5	16	19
	5	10	10
	5	21	17
	5	10	11
	5	14	17
	5	11	11
	5	10	12
	5	13	12
	5	11	11
	5	13	13
	6	15	21
	6	12	13
	6	15	18
	6	18	15
	6	13	16
	6	15	13
	6	10	14
	6	13	11
	6	24	20
	6	14	17
	6	17	18
	6	15	13

[truncated: 1 more sheets: Presence - IPQ]
