# Supplementary material for: Effects of personal relevance and simulated darkness on the affective appraisal of a virtual environment
Source: PeerJ. 2016 Feb 25;4:e1743. doi: 10.7717/peerj.1743 (PMC4788201; doi:10.7717/peerj.1743)
Supplement: Data S1 [file peerj-04-1743-s001.zip › data/SPSS_Syntax.sps]

/*PANAS
COMPUTE NA#1=Bedroefd#1+Terneergeslagen#1+Schuldig#1+Angstig#1+Vijandig#1+Prikkelbaar#1+Beschaamd#1+Nerveus#1+Rusteloos#1+Bang#1. 
EXECUTE.

COMPUTE PA#1=Geïnteresseerd#1 + Opgewekt#1 + Sterk#1 + Enthousiast#1 + Zelfverzekerd#1 + Alert#1 + Geïnspireerd#1+Vastberaden#1+Aandachtig#1+Energiek#1. 
EXECUTE.

COMPUTE NA#2=Bedroefd#2+Terneergeslagen#2+Schuldig#2+Angstig#2+Vijandig#2+Prikkelbaar#2+Beschaamd#2+Nerveus#2+Rusteloos#2+Bang#2. 
EXECUTE.

COMPUTE PA#2=Geïnteresseerd#2+Opgewekt#2+Sterk#2+Enthousiast#2+Zelfverzekerd#2+Alert#2+Geïnspireerd#2+Vastberaden#2+Aandachtig#2+Energiek#2. 
EXECUTE.

/*AFFECTIVE APPRAISAL (VOGELS)
COMPUTE Coziness=MEAN(Behaaglijk-4, Intiem-4, Veilig-4). 
EXECUTE.

COMPUTE Liveliness=MEAN(Levendig-4, Inspirerend-4, Stimulerend-4). 
EXECUTE.

COMPUTE Tenseness=MEAN(Beangstigend-4, Bedreigend-4, Gespannen-4). 
EXECUTE.

COMPUTE Detachment=MEAN(Formeel-4, Zakelijk-4). 
EXECUTE.

/*PRESENCE (IPQ)
compute SP1u = SP1 - 1.
execute.

compute SP2u = SP2 - 1.
execute.

compute SP3u = SP3 - 1.
execute.

compute SP4u = SP4 - 1.
execute.

compute SP5u = SP5 - 1.
execute.

compute INV1u = INV1 - 1.
execute.

compute INV2u = INV2 - 1.
execute.

compute INV3u = INV3 - 1.
execute.

compute INV4u = INV4 - 1.
execute.

compute REAL1u = REAL1 - 1.
execute.

compute REAL2u = REAL2 - 1.
execute.

compute REAL3u = REAL3 - 1.
execute.

compute REAL4u = REAL4 - 1.
execute.

compute SP2POL = -1 * SP2u +6.
execute.

compute SP3POL = -1 * SP3u +6.
execute.

compute INV3POL = -1 * INV3u + 6.
execute.

compute REAL1POL = -1 * REAL1u + 6.
execute.

COMPUTE GPu = GP - 1.
EXECUTE.

COMPUTE SP=MEAN(SP1u, SP2POL, SP3POL, SP4u, SP5u). 
EXECUTE.

COMPUTE INV=MEAN(INV1u, INV2u, INV3POL, INV4u). 
EXECUTE.

COMPUTE REAL=MEAN(REAL1POL, REAL2u, REAL3u, REAL4u). 
EXECUTE.
